# Supplementary material for: Tetraspanins, GLAST and L1CAM Quantification in Single Extracellular Vesicles from Cerebrospinal Fluid and Serum of People with Multiple Sclerosis
Source: Biomedicines. 2024 Oct 2;12(10):2245. doi: 10.3390/biomedicines12102245 (PMC11504864; doi:10.3390/biomedicines12102245)
Supplement: Supplementary file 1 [file biomedicines-12-02245-s001.zip]

Archive with 1 entries (1 files):
- biomedicines-3220039-Supplementary.pdf
